# Supplementary material for: SERS Platform Based on Hollow-Core Microstructured Optical Fiber: Technology of UV-Mediated Gold Nanoparticle Growth
Source: Biosensors (Basel). 2021 Dec 31;12(1):19. doi: 10.3390/bios12010019 (PMC8774134; doi:10.3390/bios12010019)
Supplement: Supplementary file 1 [file biosensors-12-00019-s001.zip]

Archive with 1 entries (1 files):
- biosensors-1498547-supplementary.pdf
